# Supplementary material for: Evaluation of compost quality from municipal solid waste integrated with organic additive in Mizan–Aman town, Southwest Ethiopia
Source: BMC Chem. 2021 Jul 19;15(1):43. doi: 10.1186/s13065-021-00770-1 (PMC8290552; doi:10.1186/s13065-021-00770-1)
Supplement: Supplementary file 2 — Additional file 2: Compost dataset and analysis [file 13065_2021_770_MOESM2_ESM.xlsx]

## Sheet: Fresh compost raw materials
Treatment	Replication	MC (%)	BD (kg/m3)	pH	EC (mS/cm)	OM (%)	TN (%)	P (ppm)	C:N
MS	1	45.6	0.275	6.1	4.6	74.9	1.8	980	24.1364
MS	2	48.5	0.279	7.6	4.1	80.8	1.82	999	25.7515
MS	3	52.4	0.282	6.9	3.6	74.5	1.51	996	28.6182
CP	1	58.8	0.136	9.9	3.6	86.3	2.9	1375	17.2614
CP	2	54.6	0.132	7.3	4.3	91	2.45	1345	21.5446
CP	3	63	0.13	9.4	4	88.6	2.85	1360	18.0323
MF	1	59.2	0.173	5.6	4.2	79.9	3.6	1849	12.8738
MF	2	51.4	0.164	7.3	3.5	77.8	4.25	1856	10.6183
MF	3	54.1	0.168	5.7	4.1	86.5	3.9	1874	12.8651
FS	1	24.1	0.444	5.1	0.28	7.9	0.32	88.4	14.3199
FS	2	27.8	0.454	7.5	0.2	5.8	0.26	90.2	12.9395
FS	3	25.4	0.447	5.5	0.2	6	0.31	86	11.2267
TSM	1	11.4	0.5573	6.6	0.15	3.2	0.14	43.2	13.2582
TSM	2	13.6	0.5594	4.1	0.24	4.9	0.25	47	11.3689
TSM	3	15.6	0.5656	4.3	0.16	4.19	0.19	45	12.7915
Where:
MSW	Muncipal solid waste
CP	Coffee pulp
MF	Millettia ferruginea L
FS	Forest soil
TSM	Top soil for pot media

## Sheet: Physico-chemical of treatments
Treatment	Replication	Temprature	Moisture content	Bulk density	pH	Electerical conductivity	Organic matter	Organic carbon	Total Nitrogen	Total phosphorous	CN
1	1	31	38.1	0.63	7.22	3.3	17.9298	10.4001	0.73	1901.48	14.2467
1	2	32	36	0.59	7.03	3.1	17.7056	10.2701	0.7	2181.82	14.6716
1	3	33	37	0.61	7.05	3.6	18.9986	11.0201	0.79	2070.52	13.9495
2	1	29	45.1	0.44	7.4	4.18	21.8949	12.7	1.01	2493.12	12.5743
2	2	29	46.1	0.48	7.66	4.62	23.3777	13.5601	1.06	2450.86	12.7926
2	3	27	44	0.43	7.6	4.31	22.1	12.819	0.94	2681.12	13.6373
3	1	29	45.1	0.43	7.55	4.3	23.4641	13.6103	0.98	2573.32	13.888
3	2	29	45	0.42	7.63	4.5	22.7054	13.1702	1.05	2435.38	12.5431
3	3	28	44	0.46	7.53	4.2	21.757	12.6201	1.01	2719.9	12.4951
4	1	27.1	46	0.41	7.8	4.29	22.1086	12.824	1.16	2664.42	11.0552
4	2	28	44.5	0.43	7.9	4.45	23.957	13.8962	1.24	2954.42	11.2066
4	3	26.9	44.4	0.46	7.86	4.82	22.9086	13.2881	1.15	2884.14	11.5548
5	1	26.9	46.4	0.4	7.85	4.77	26.5152	15.38	1.25	2915.72	12.304
5	2	25.2	44	0.36	7.86	4.52	25.481	14.7801	1.28	3034.14	11.547
5	3	27.1	46	0.33	7.95	4.5	24.8602	14.42	1.19	2804.42	12.1177
Where:
T1(Control)	MSW (90 kg) + topsoil (30 kg)
T2	MSW (90 kg) + coffee effluent (20 kg + topsoil 10 kg),
T3	MSW (90 kg) + coffee pulp (20 kg) + topsoil (10 kg),
T4	MSW (90 kg) + Millettia ferruginea leaves (20kg) + topsoil 10 kg,
T5	MSW (90 kg) + coffee pulp (10 kg) + Millettia ferruginea leaves (10kg) + topsoil (10 kg).

## Sheet: Seed germination in 100% & mix
Phytotoxicity of soil and compost (3:1)
								Percent
Treatment	Replication	Germination	Ava. Ger	Relative seed germination	Root length	Ava. Root length	Germination index	100
Control	1	10	10		8	9.33333
Control	2	10			9
Control	3	10			11
1	1	10	10	100	7.2	10	107.143
1	2	10			10.2
1	3	10			12.6
2	1	10	10	100	11.5	11.0333	118.214
2	2	10			8.5
2	3	10			13.1
3	1	10	10	100	13	12.4333	133.214
3	2	10			14.3
3	3	10			10
4	1	10	10	100	10.2	12.4333	133.214
4	2	10			13.9
4	3	10			13.2
5	1	10	10	100	8.1	12.7667	136.786
5	2	10			17.4
5	3	10			12.8
Phytotoxicity of soil and compost (0:1)
									Percent
Tre	Rep	Ger	Ava	RSG	RL	Ava		GI	100
Control	1	10	10		8	9.33333	1.52753
Control	2	10			9
Control	3	10			11
1	1	8	8	80	8.1	8.4	0.7	72
1	2	8			9.2
1	3	8			7.9
2	1	9	8.66667	86.6667	8.5	8.83333	1.04083	82.0238
2	2	9			10
2	3	8			8
3	1	8	8.66667	86.6667	7.8	8.85	1.45717	82.1786
3	2	9			9.9
3	3	9			7.1
4	1	10	9.33333	93.3333	8.9	10.1	1.31149	101
4	2	10			11.5
4	3	8			9.9
5	1	9	9.66667	96.6667	11.1	9.86667	1.20139	102.19
5	2	10			9.8
5	3	10			8.7

## Sheet: OM and BD relationship
	OM	BD
T1	18.21	0.61
T2	22.46	0.45
T3	22.64	0.44
T4	22.99	0.43
T5	25.62	0.36
